# Supplementary material for: Effectiveness of winter temperatures for satisfying chilling requirements for reproductive budburst of red alder (Alnus rubra)
Source: PeerJ. 2018 Sep 25;6:e5221. doi: 10.7717/peerj.5221 (PMC6161696; doi:10.7717/peerj.5221)
Supplement: Supplemental Information 2 [file peerj-06-5221-s002.csv]

species	ID	Stage	Date	DOY	hour	Treatment	Sex	Survival
Alder	A1	F3	2/24/2017	55	0	4	F	1
Alder	A2	F3	2/10/2017	41	0	4	F	1
Alder	A4	f3	2/16/2017	47	0	4	F	1
Alder	A6	F3	2/16/2017	47	0	4	F	1
Alder	A7	F3	2/16/2017	47	0	4	F	1
Alder	A8	F3	2/16/2017	47	0	4	F	1
Alder	A9	F3	2/13/2017	44	0	4	F	1
Alder	A1	m3	2/19/2017	50	0	4	M	1
Alder	A10	M3	2/16/2017	47	0	4	M	1
Alder	A2	M3	2/10/2017	41	0	4	M	1
Alder	A4	M3	2/8/2017	39	0	4	M	1
Alder	A5	M3	2/8/2017	39	0	4	M	1
Alder	A6	M3	2/13/2017	44	0	4	M	1
Alder	A7	M3	2/16/2017	47	0	4	M	1
Alder	A8	M3	2/16/2017	47	0	4	M	1
Alder	A9	M3	2/18/2017	49	0	4	M	1
Alder	A1	F3	2/24/2017	55	0	9	F	1
Alder	A2	F3	2/24/2017	55	0	9	F	1
Alder	A9	F3	3/3/2017	62	0	9	F	1
Alder	A1	M3	3/9/2017	68	0	9	M	1
Alder	A3	M3	2/16/2017	47	0	9	M	1
Alder	A6	M3	2/21/2017	52	0	9	M	1
Alder	A4	M3	2/13/2017	44	0	Ambient	M	1
Alder	A5	M3	3/14/2017	73	0	Ambient	M	1
Alder	A5	M3	3/17/2017	76	0	Ambient	M	1
Alder	A6	M3	2/21/2017	52	0	Ambient	M	1
Alder	A6	M3	2/21/2017	52	0	Ambient	M	1
Alder	A7	M3	3/14/2017	73	0	Ambient	M	1
Alder	A8	M3	2/21/2017	52	0	Ambient	M	1
Alder	A8	M3	3/14/2017	73	0	Ambient	M	1
Alder	A8	M3	3/17/2017	76	0	Ambient	M	1
Alder	A8	M3	3/17/2017	76	0	Ambient	M	1
Alder	A8	M3	3/14/2017	73	0	Ambient	M	1
Alder	A4	F3	2/24/2017	55	0	Ambient/greenhouse	F	1
Alder	A7	F3	2/16/2017	47	0	Ambient/greenhouse	F	1
Alder	A9	F3	3/1/2017	60	0	Ambient/greenhouse	F	1
Alder	A9	F3	2/21/2017	52	0	Ambient/greenhouse	F	1
Alder	A4	M3	2/13/2017	44	0	Ambient/greenhouse	M	1
Alder	A4	M3	2/24/2017	55	0	Ambient/greenhouse	M	1
Alder	A5	M3	2/21/2017	52	0	Ambient/greenhouse	M	1
Alder	A5	M3	2/24/2017	55	0	Ambient/greenhouse	M	1
Alder	A6	M3	3/7/2017	66	0	Ambient/greenhouse	M	1
Alder	A7	M3	2/16/2017	47	0	Ambient/greenhouse	M	1
Alder	A1	M3	3/9/2017	68	0	Webster	M	1
Alder	A10	M3	3/9/2017	68	0	Webster	M	1
Alder	A2	M3	3/9/2017	68	0	Webster	M	1
Alder	A3	M3	3/9/2017	68	0	Webster	M	1
Alder	A4	M3	3/6/2017	65	0	Webster	M	1
Alder	A5	M3	3/6/2017	65	0	Webster	M	1
Alder	A6	M3	3/9/2017	68	0	Webster	M	1
Alder	A7	M3	3/9/2017	68	0	Webster	M	1
Alder	A9	M3	3/9/2017	68	0	Webster	M	1
Alder	A6	F3	3/16/2017	75	0	Webster	F	1
Alder	A7	F3	3/16/2017	75	0	Webster	F	1
Alder	A4	F3	3/9/2017	68	0	Webster	F	1
Alder	A1	F3	3/12/2017	71	0	Webster	F	1
Alder	A10	F3	3/12/2017	71	0	Webster	F	1
Alder	A2	F3	3/16/2017	75	0	Webster	F	1
Alder	A3	F3	3/12/2017	71	0	Webster	F	1
Alder	A5	F3	3/9/2017	68	0	Webster	F	1
Alder	A9	F3	3/16/2017	75	0	Webster	F	1
Alder	A1	F3	2/16/2017	47	0	Webster/greenhouse	F	1
Alder	A2	F3	2/16/2017	47	0	Webster/greenhouse	F	1
Alder	A5	F3	2/16/2017	47	0	Webster/greenhouse	F	1
Alder	A6	F3	2/10/2017	41	0	Webster/greenhouse	F	1
Alder	A1	M3	2/8/2017	39	0	Webster/greenhouse	M	1
Alder	A2	M3	2/8/2017	39	0	Webster/greenhouse	M	1
Alder	A3	M3	1/27/2017	27	0	Webster/greenhouse	M	1
Alder	A4	M3	1/31/2017	31	0	Webster/greenhouse	M	1
Alder	A5	M3	1/31/2017	31	0	Webster/greenhouse	M	1
Alder	A6	M3	2/6/2017	37	0	Webster/greenhouse	M	1
