# Supplementary material for: Effectiveness of winter temperatures for satisfying chilling requirements for reproductive budburst of red alder (Alnus rubra)
Source: PeerJ. 2018 Sep 25;6:e5221. doi: 10.7717/peerj.5221 (PMC6161696; doi:10.7717/peerj.5221)
Supplement: Supplemental Information 3 [file peerj-06-5221-s003.csv]

date	hour	temp	DOY	treatment
11/2/2016	10	2.41	306	4
11/2/2016	11	2.517	306	4
11/2/2016	12	2.624	306	4
11/2/2016	13	2.517	306	4
11/2/2016	14	2.837	306	4
11/2/2016	15	3.049	306	4
11/2/2016	16	3.049	306	4
11/2/2016	17	3.049	306	4
11/2/2016	18	3.788	306	4
11/2/2016	19	5.347	306	4
11/2/2016	20	5.552	306	4
11/2/2016	21	5.655	306	4
11/2/2016	22	3.683	306	4
11/2/2016	23	3.683	306	4
11/3/2016	0	3.788	307	4
11/3/2016	1	3.788	307	4
11/3/2016	2	4.519	307	4
11/3/2016	3	4.311	307	4
11/3/2016	4	4.415	307	4
11/3/2016	5	4.519	307	4
11/3/2016	6	3.683	307	4
11/3/2016	7	3.683	307	4
11/3/2016	8	3.683	307	4
11/3/2016	9	3.472	307	4
11/3/2016	10	3.683	307	4
11/3/2016	11	3.788	307	4
11/3/2016	12	3.998	307	4
11/3/2016	13	4.102	307	4
11/3/2016	14	3.155	307	4
11/3/2016	15	3.367	307	4
11/3/2016	16	3.367	307	4
11/3/2016	17	3.367	307	4
11/3/2016	18	3.472	307	4
11/3/2016	19	4.831	307	4
11/3/2016	20	4.934	307	4
11/3/2016	21	4.934	307	4
11/3/2016	22	3.788	307	4
11/3/2016	23	3.683	307	4
11/4/2016	0	3.683	308	4
11/4/2016	1	3.683	308	4
11/4/2016	2	4.623	308	4
11/4/2016	3	4.415	308	4
11/4/2016	4	4.519	308	4
11/4/2016	5	4.623	308	4
11/4/2016	6	3.683	308	4
11/4/2016	7	3.683	308	4
11/4/2016	8	3.683	308	4
11/4/2016	9	3.472	308	4
11/4/2016	10	3.788	308	4
11/4/2016	11	4.207	308	4
11/4/2016	12	4.311	308	4
11/4/2016	13	4.519	308	4
11/4/2016	14	3.472	308	4
11/4/2016	15	3.472	308	4
11/4/2016	16	3.472	308	4
11/4/2016	17	3.367	308	4
11/4/2016	18	3.578	308	4
11/4/2016	19	4.934	308	4
11/4/2016	20	5.141	308	4
11/4/2016	21	5.347	308	4
11/4/2016	22	3.683	308	4
11/4/2016	23	3.683	308	4
11/5/2016	0	3.683	309	4
11/5/2016	1	3.683	309	4
11/5/2016	2	4.623	309	4
11/5/2016	3	4.415	309	4
11/5/2016	4	4.519	309	4
11/5/2016	5	4.623	309	4
11/5/2016	6	3.788	309	4
11/5/2016	7	3.683	309	4
11/5/2016	8	3.683	309	4
11/5/2016	9	3.472	309	4
11/5/2016	10	3.683	309	4
11/5/2016	11	3.998	309	4
11/5/2016	12	4.311	309	4
11/5/2016	13	4.415	309	4
11/5/2016	14	3.472	309	4
11/5/2016	15	3.472	309	4
11/5/2016	16	3.472	309	4
11/5/2016	17	3.367	309	4
11/5/2016	18	3.578	309	4
11/5/2016	19	4.831	309	4
11/5/2016	20	4.934	309	4
11/5/2016	21	5.037	309	4
11/5/2016	22	3.683	309	4
11/5/2016	23	3.683	309	4
11/6/2016	0	3.683	310	4
11/6/2016	1	3.683	310	4
11/6/2016	2	4.623	310	4
11/6/2016	3	4.415	310	4
11/6/2016	4	4.623	310	4
11/6/2016	5	4.623	310	4
11/6/2016	6	3.683	310	4
11/6/2016	7	3.683	310	4
11/6/2016	8	3.788	310	4
11/6/2016	9	3.578	310	4
11/6/2016	10	3.788	310	4
11/6/2016	11	3.998	310	4
11/6/2016	12	4.207	310	4
11/6/2016	13	4.311	310	4
11/6/2016	14	3.472	310	4
11/6/2016	15	3.472	310	4
11/6/2016	16	3.367	310	4
11/6/2016	17	3.367	310	4
11/6/2016	18	3.261	310	4
11/6/2016	19	4.519	310	4
11/6/2016	20	4.623	310	4
11/6/2016	21	4.727	310	4
11/6/2016	22	3.683	310	4
11/6/2016	23	3.683	310	4
11/7/2016	0	3.683	311	4
11/7/2016	1	3.683	311	4
11/7/2016	2	4.519	311	4
11/7/2016	3	4.415	311	4
11/7/2016	4	4.519	311	4
11/7/2016	5	4.623	311	4
11/7/2016	6	3.683	311	4
11/7/2016	7	3.683	311	4
11/7/2016	8	3.788	311	4
11/7/2016	9	3.578	311	4
11/7/2016	10	3.578	311	4
11/7/2016	11	3.998	311	4
11/7/2016	12	4.207	311	4
11/7/2016	13	4.415	311	4
11/7/2016	14	3.472	311	4
11/7/2016	15	3.367	311	4
11/7/2016	16	3.367	311	4
11/7/2016	17	3.367	311	4
11/7/2016	18	3.578	311	4
11/7/2016	19	4.831	311	4
11/7/2016	20	4.831	311	4
11/7/2016	21	4.934	311	4
11/7/2016	22	3.788	311	4
11/7/2016	23	3.683	311	4
11/8/2016	0	3.683	312	4
11/8/2016	1	3.683	312	4
11/8/2016	2	4.519	312	4
11/8/2016	3	4.311	312	4
11/8/2016	4	4.415	312	4
11/8/2016	5	4.623	312	4
11/8/2016	6	3.683	312	4
11/8/2016	7	3.683	312	4
11/8/2016	8	3.683	312	4
11/8/2016	9	3.578	312	4
11/8/2016	10	3.788	312	4
11/8/2016	11	3.998	312	4
11/8/2016	12	4.207	312	4
11/8/2016	13	4.311	312	4
11/8/2016	14	3.472	312	4
11/8/2016	15	3.472	312	4
11/8/2016	16	3.472	312	4
11/8/2016	17	3.472	312	4
11/8/2016	18	3.472	312	4
11/8/2016	19	4.831	312	4
11/8/2016	20	5.037	312	4
11/8/2016	21	5.141	312	4
11/8/2016	22	3.788	312	4
11/8/2016	23	3.683	312	4
11/9/2016	0	3.683	313	4
11/9/2016	1	3.683	313	4
11/9/2016	2	4.519	313	4
11/9/2016	3	4.415	313	4
11/9/2016	4	4.415	313	4
11/9/2016	5	4.519	313	4
11/9/2016	6	3.683	313	4
11/9/2016	7	3.683	313	4
11/9/2016	8	3.683	313	4
11/9/2016	9	3.472	313	4
11/9/2016	10	3.683	313	4
11/9/2016	11	3.998	313	4
11/9/2016	12	4.207	313	4
11/9/2016	13	4.311	313	4
11/9/2016	14	3.472	313	4
11/9/2016	15	3.472	313	4
11/9/2016	16	3.472	313	4
11/9/2016	17	3.472	313	4
11/9/2016	18	3.367	313	4
11/9/2016	19	4.831	313	4
11/9/2016	20	4.934	313	4
11/9/2016	21	5.037	313	4
11/9/2016	22	3.788	313	4
11/9/2016	23	3.788	313	4
11/10/2016	0	3.683	314	4
11/10/2016	1	3.683	314	4
11/10/2016	2	4.623	314	4
11/10/2016	3	4.415	314	4
11/10/2016	4	4.415	314	4
11/10/2016	5	4.519	314	4
11/10/2016	6	3.683	314	4
11/10/2016	7	3.683	314	4
11/10/2016	8	3.683	314	4
11/10/2016	9	3.472	314	4
11/10/2016	10	3.788	314	4
11/10/2016	11	3.998	314	4
11/10/2016	12	4.207	314	4
11/10/2016	13	4.311	314	4
11/10/2016	14	3.472	314	4
11/10/2016	15	4.207	314	4
11/10/2016	16	2.837	314	4
11/10/2016	17	2.837	314	4
11/10/2016	18	3.367	314	4
11/10/2016	19	4.623	314	4
11/10/2016	20	4.727	314	4
11/10/2016	21	4.831	314	4
11/10/2016	22	3.893	314	4
11/10/2016	23	3.998	314	4
11/11/2016	0	4.102	315	4
11/11/2016	1	4.102	315	4
11/11/2016	2	4.623	315	4
11/11/2016	3	4.519	315	4
11/11/2016	4	4.623	315	4
11/11/2016	5	4.727	315	4
11/11/2016	6	3.683	315	4
11/11/2016	7	3.893	315	4
11/11/2016	8	3.998	315	4
11/11/2016	9	3.893	315	4
11/11/2016	10	3.472	315	4
11/11/2016	11	3.788	315	4
11/11/2016	12	3.998	315	4
11/11/2016	13	4.102	315	4
11/11/2016	14	3.367	315	4
11/11/2016	15	3.367	315	4
11/11/2016	16	3.367	315	4
11/11/2016	17	3.367	315	4
11/11/2016	18	3.367	315	4
11/11/2016	19	4.831	315	4
11/11/2016	20	4.934	315	4
11/11/2016	21	5.037	315	4
11/11/2016	22	3.788	315	4
11/11/2016	23	3.788	315	4
11/12/2016	0	3.788	316	4
11/12/2016	1	3.788	316	4
11/12/2016	2	4.519	316	4
11/12/2016	3	4.311	316	4
11/12/2016	4	4.415	316	4
11/12/2016	5	4.623	316	4
11/12/2016	6	3.683	316	4
11/12/2016	7	3.788	316	4
11/12/2016	8	3.893	316	4
11/12/2016	9	3.578	316	4
11/12/2016	10	3.683	316	4
11/12/2016	11	3.893	316	4
11/12/2016	12	4.207	316	4
11/12/2016	13	4.311	316	4
11/12/2016	14	3.049	316	4
11/12/2016	15	2.943	316	4
11/12/2016	16	3.049	316	4
11/12/2016	17	2.943	316	4
11/12/2016	18	3.472	316	4
11/12/2016	19	4.831	316	4
11/12/2016	20	4.934	316	4
11/12/2016	21	5.037	316	4
11/12/2016	22	3.788	316	4
11/12/2016	23	3.683	316	4
11/13/2016	0	3.683	317	4
11/13/2016	1	3.788	317	4
11/13/2016	2	4.519	317	4
11/13/2016	3	4.311	317	4
11/13/2016	4	4.415	317	4
11/13/2016	5	4.519	317	4
11/13/2016	6	3.683	317	4
11/13/2016	7	3.788	317	4
11/13/2016	8	3.893	317	4
11/13/2016	9	3.683	317	4
11/13/2016	10	3.578	317	4
11/13/2016	11	3.893	317	4
11/13/2016	12	4.102	317	4
11/13/2016	13	4.207	317	4
11/13/2016	14	3.472	317	4
11/13/2016	15	3.472	317	4
11/13/2016	16	3.367	317	4
11/13/2016	17	3.472	317	4
11/13/2016	18	3.472	317	4
11/13/2016	19	4.831	317	4
11/13/2016	20	5.037	317	4
11/13/2016	21	5.141	317	4
11/13/2016	22	3.788	317	4
11/13/2016	23	3.788	317	4
11/14/2016	0	3.788	318	4
11/14/2016	1	3.893	318	4
11/14/2016	2	4.519	318	4
11/14/2016	3	4.311	318	4
11/14/2016	4	4.519	318	4
11/14/2016	5	4.623	318	4
11/14/2016	6	3.683	318	4
11/14/2016	7	3.893	318	4
11/14/2016	8	3.893	318	4
11/14/2016	9	3.683	318	4
11/14/2016	10	3.578	318	4
11/14/2016	11	3.893	318	4
11/14/2016	12	4.207	318	4
11/14/2016	13	4.311	318	4
11/14/2016	14	3.367	318	4
11/14/2016	15	3.367	318	4
11/14/2016	16	3.367	318	4
11/14/2016	17	3.367	318	4
11/14/2016	18	3.049	318	4
11/14/2016	19	4.415	318	4
11/14/2016	20	4.623	318	4
11/14/2016	21	4.727	318	4
11/14/2016	22	3.683	318	4
11/14/2016	23	3.788	318	4
11/15/2016	0	3.788	319	4
11/15/2016	1	3.788	319	4
11/15/2016	2	4.519	319	4
11/15/2016	3	4.311	319	4
11/15/2016	4	4.415	319	4
11/15/2016	5	4.623	319	4
11/15/2016	6	3.683	319	4
11/15/2016	7	3.788	319	4
11/15/2016	8	3.893	319	4
11/15/2016	9	3.683	319	4
11/15/2016	10	3.472	319	4
11/15/2016	11	3.788	319	4
11/15/2016	12	4.102	319	4
11/15/2016	13	4.207	319	4
11/15/2016	14	3.578	319	4
11/15/2016	15	3.578	319	4
11/15/2016	16	3.472	319	4
11/15/2016	17	3.472	319	4
11/15/2016	18	3.893	319	4
11/15/2016	19	4.519	319	4
11/15/2016	20	4.727	319	4
11/15/2016	21	4.727	319	4
11/15/2016	22	3.893	319	4
11/15/2016	23	3.893	319	4
11/16/2016	0	3.893	320	4
11/16/2016	1	3.893	320	4
11/16/2016	2	4.623	320	4
11/16/2016	3	4.415	320	4
11/16/2016	4	4.519	320	4
11/16/2016	5	4.727	320	4
11/16/2016	6	3.788	320	4
11/16/2016	7	3.893	320	4
11/16/2016	8	3.893	320	4
11/16/2016	9	3.788	320	4
11/16/2016	10	3.578	320	4
11/16/2016	11	3.893	320	4
11/16/2016	12	4.207	320	4
11/16/2016	13	4.311	320	4
11/16/2016	14	3.578	320	4
11/16/2016	15	3.472	320	4
11/16/2016	16	3.472	320	4
11/16/2016	17	3.472	320	4
11/16/2016	18	3.998	320	4
11/16/2016	19	4.623	320	4
11/16/2016	20	4.727	320	4
11/16/2016	21	4.727	320	4
11/16/2016	22	3.893	320	4
11/16/2016	23	3.893	320	4
11/17/2016	0	3.998	321	4
11/17/2016	1	3.998	321	4
11/17/2016	2	4.727	321	4
11/17/2016	3	4.519	321	4
11/17/2016	4	4.623	321	4
11/17/2016	5	4.831	321	4
11/17/2016	6	3.788	321	4
11/17/2016	7	3.893	321	4
11/17/2016	8	3.893	321	4
11/17/2016	9	3.788	321	4
11/17/2016	10	3.683	321	4
11/17/2016	11	3.788	321	4
11/17/2016	12	4.102	321	4
11/17/2016	13	4.207	321	4
11/17/2016	14	3.472	321	4
11/17/2016	15	3.472	321	4
11/17/2016	16	3.367	321	4
11/17/2016	17	3.367	321	4
11/17/2016	18	4.207	321	4
11/17/2016	19	4.727	321	4
11/17/2016	20	4.831	321	4
11/17/2016	21	4.831	321	4
11/17/2016	22	3.893	321	4
11/17/2016	23	3.683	321	4
11/18/2016	0	3.788	322	4
11/18/2016	1	3.788	322	4
11/18/2016	2	4.519	322	4
11/18/2016	3	4.207	322	4
11/18/2016	4	4.415	322	4
11/18/2016	5	4.727	322	4
11/18/2016	6	3.788	322	4
11/18/2016	7	3.893	322	4
11/18/2016	8	3.893	322	4
11/18/2016	9	3.788	322	4
11/18/2016	10	3.578	322	4
11/18/2016	11	3.998	322	4
11/18/2016	12	4.207	322	4
11/18/2016	13	4.311	322	4
11/18/2016	14	3.367	322	4
11/18/2016	15	3.367	322	4
11/18/2016	16	3.367	322	4
11/18/2016	17	3.367	322	4
11/18/2016	18	4.102	322	4
11/18/2016	19	4.519	322	4
11/18/2016	20	4.623	322	4
11/18/2016	21	4.727	322	4
11/18/2016	22	3.893	322	4
11/18/2016	23	3.788	322	4
11/19/2016	0	3.893	323	4
11/19/2016	1	3.893	323	4
11/19/2016	2	4.519	323	4
11/19/2016	3	4.415	323	4
11/19/2016	4	4.415	323	4
11/19/2016	5	4.623	323	4
11/19/2016	6	3.683	323	4
11/19/2016	7	3.788	323	4
11/19/2016	8	3.893	323	4
11/19/2016	9	3.683	323	4
11/19/2016	10	3.578	323	4
11/19/2016	11	3.893	323	4
11/19/2016	12	4.102	323	4
11/19/2016	13	4.207	323	4
11/19/2016	14	3.367	323	4
11/19/2016	15	3.367	323	4
11/19/2016	16	3.367	323	4
11/19/2016	17	3.367	323	4
11/19/2016	18	4.311	323	4
11/19/2016	19	4.831	323	4
11/19/2016	20	4.934	323	4
11/19/2016	21	5.037	323	4
11/19/2016	22	3.788	323	4
11/19/2016	23	3.788	323	4
11/20/2016	0	3.893	324	4
11/20/2016	1	3.788	324	4
11/20/2016	2	4.519	324	4
11/20/2016	3	4.415	324	4
11/20/2016	4	4.623	324	4
11/20/2016	5	4.727	324	4
11/20/2016	6	3.683	324	4
11/20/2016	7	3.788	324	4
11/20/2016	8	3.788	324	4
11/20/2016	9	3.683	324	4
11/20/2016	10	3.683	324	4
11/20/2016	11	3.998	324	4
11/20/2016	12	4.102	324	4
11/20/2016	13	4.311	324	4
11/20/2016	14	3.261	324	4
11/20/2016	15	3.155	324	4
11/20/2016	16	3.261	324	4
11/20/2016	17	3.261	324	4
11/20/2016	18	4.311	324	4
11/20/2016	19	4.727	324	4
11/20/2016	20	4.934	324	4
11/20/2016	21	4.934	324	4
11/20/2016	22	3.893	324	4
11/20/2016	23	3.893	324	4
11/21/2016	0	3.998	325	4
11/21/2016	1	3.998	325	4
11/21/2016	2	4.519	325	4
11/21/2016	3	4.311	325	4
11/21/2016	4	4.519	325	4
11/21/2016	5	4.519	325	4
11/21/2016	6	3.788	325	4
11/21/2016	7	3.893	325	4
11/21/2016	8	3.893	325	4
11/21/2016	9	3.788	325	4
11/21/2016	10	3.683	325	4
11/21/2016	11	3.998	325	4
11/21/2016	12	4.207	325	4
11/21/2016	13	4.207	325	4
11/21/2016	14	3.155	325	4
11/21/2016	15	3.155	325	4
11/21/2016	16	3.155	325	4
11/21/2016	17	2.837	325	4
11/21/2016	18	4.415	325	4
11/21/2016	19	4.831	325	4
11/21/2016	20	5.037	325	4
11/21/2016	21	5.244	325	4
11/21/2016	22	3.683	325	4
11/21/2016	23	3.683	325	4
11/22/2016	0	3.683	326	4
11/22/2016	1	3.788	326	4
11/22/2016	2	4.727	326	4
11/22/2016	3	4.519	326	4
11/22/2016	4	4.727	326	4
11/22/2016	5	4.831	326	4
11/22/2016	6	3.578	326	4
11/22/2016	7	3.683	326	4
11/22/2016	8	3.788	326	4
11/22/2016	9	3.683	326	4
11/22/2016	10	3.893	326	4
11/22/2016	11	4.102	326	4
11/22/2016	12	4.311	326	4
11/22/2016	13	4.415	326	4
11/22/2016	14	3.155	326	4
11/22/2016	15	3.472	326	4
11/22/2016	16	2.943	326	4
11/22/2016	17	3.155	326	4
11/22/2016	18	4.415	326	4
11/22/2016	19	4.831	326	4
11/22/2016	20	4.934	326	4
11/22/2016	21	5.037	326	4
11/22/2016	22	3.578	326	4
11/22/2016	23	3.578	326	4
11/23/2016	0	3.578	327	4
11/23/2016	1	3.683	327	4
11/23/2016	2	4.934	327	4
11/23/2016	3	4.831	327	4
11/23/2016	4	4.934	327	4
11/23/2016	5	5.037	327	4
11/23/2016	6	3.578	327	4
11/23/2016	7	3.578	327	4
11/23/2016	8	3.578	327	4
11/23/2016	9	3.472	327	4
11/23/2016	10	3.893	327	4
11/23/2016	11	4.102	327	4
11/23/2016	12	4.311	327	4
11/23/2016	13	4.415	327	4
11/23/2016	14	3.155	327	4
11/23/2016	15	3.049	327	4
11/23/2016	16	3.049	327	4
11/23/2016	17	3.049	327	4
11/23/2016	18	4.519	327	4
11/23/2016	19	4.831	327	4
11/23/2016	20	4.934	327	4
11/23/2016	21	5.037	327	4
11/23/2016	22	3.578	327	4
11/23/2016	23	3.578	327	4
11/24/2016	0	3.578	328	4
11/24/2016	1	3.683	328	4
11/24/2016	2	4.727	328	4
11/24/2016	3	4.623	328	4
11/24/2016	4	4.623	328	4
11/24/2016	5	4.831	328	4
11/24/2016	6	3.578	328	4
11/24/2016	7	3.578	328	4
11/24/2016	8	3.683	328	4
11/24/2016	9	3.683	328	4
11/24/2016	10	3.998	328	4
11/24/2016	11	4.207	328	4
11/24/2016	12	4.415	328	4
11/24/2016	13	4.519	328	4
11/24/2016	14	3.155	328	4
11/24/2016	15	3.049	328	4
11/24/2016	16	3.049	328	4
11/24/2016	17	3.049	328	4
11/24/2016	18	4.623	328	4
11/24/2016	19	4.934	328	4
11/24/2016	20	5.037	328	4
11/24/2016	21	5.141	328	4
11/24/2016	22	3.578	328	4
11/24/2016	23	3.578	328	4
11/25/2016	0	3.578	329	4
11/25/2016	1	3.683	329	4
11/25/2016	2	4.727	329	4
11/25/2016	3	4.519	329	4
11/25/2016	4	4.623	329	4
11/25/2016	5	4.623	329	4
11/25/2016	6	3.578	329	4
11/25/2016	7	3.578	329	4
11/25/2016	8	3.578	329	4
11/25/2016	9	3.578	329	4
11/25/2016	10	3.998	329	4
11/25/2016	11	4.207	329	4
11/25/2016	12	4.519	329	4
11/25/2016	13	4.519	329	4
11/25/2016	14	3.155	329	4
11/25/2016	15	3.049	329	4
11/25/2016	16	3.049	329	4
11/25/2016	17	3.049	329	4
11/25/2016	18	4.623	329	4
11/25/2016	19	4.934	329	4
11/25/2016	20	5.037	329	4
11/25/2016	21	5.141	329	4
11/25/2016	22	3.578	329	4
11/25/2016	23	3.578	329	4
11/26/2016	0	3.578	330	4
11/26/2016	1	3.683	330	4
11/26/2016	2	4.623	330	4
11/26/2016	3	4.415	330	4
11/26/2016	4	4.415	330	4
11/26/2016	5	4.623	330	4
11/26/2016	6	3.578	330	4
11/26/2016	7	3.578	330	4
11/26/2016	8	3.578	330	4
11/26/2016	9	3.683	330	4
11/26/2016	10	3.893	330	4
11/26/2016	11	4.207	330	4
11/26/2016	12	4.415	330	4
11/26/2016	13	4.415	330	4
11/26/2016	14	3.155	330	4
11/26/2016	15	3.155	330	4
11/26/2016	16	3.155	330	4
11/26/2016	17	3.155	330	4
11/26/2016	18	4.519	330	4
11/26/2016	19	4.831	330	4
11/26/2016	20	4.934	330	4
11/26/2016	21	5.037	330	4
11/26/2016	22	3.578	330	4
11/26/2016	23	3.578	330	4
11/27/2016	0	3.578	331	4
11/27/2016	1	3.683	331	4
11/27/2016	2	4.831	331	4
11/27/2016	3	4.623	331	4
11/27/2016	4	4.831	331	4
11/27/2016	5	4.934	331	4
11/27/2016	6	3.578	331	4
11/27/2016	7	3.472	331	4
11/27/2016	8	3.578	331	4
11/27/2016	9	3.683	331	4
11/27/2016	10	3.893	331	4
11/27/2016	11	4.207	331	4
11/27/2016	12	4.415	331	4
11/27/2016	13	4.311	331	4
11/27/2016	14	3.367	331	4
11/27/2016	15	3.261	331	4
11/27/2016	16	3.261	331	4
11/27/2016	17	3.155	331	4
11/27/2016	18	4.727	331	4
11/27/2016	19	4.934	331	4
11/27/2016	20	5.037	331	4
11/27/2016	21	5.141	331	4
11/27/2016	22	3.683	331	4
11/27/2016	23	3.578	331	4
11/28/2016	0	3.578	332	4
11/28/2016	1	3.578	332	4
11/28/2016	2	4.727	332	4
11/28/2016	3	4.519	332	4
11/28/2016	4	4.519	332	4
11/28/2016	5	4.727	332	4
11/28/2016	6	3.683	332	4
11/28/2016	7	3.683	332	4
11/28/2016	8	3.683	332	4
11/28/2016	9	3.893	332	4
11/28/2016	10	3.998	332	4
11/28/2016	11	4.207	332	4
11/28/2016	12	4.311	332	4
11/28/2016	13	4.311	332	4
11/28/2016	14	3.261	332	4
11/28/2016	15	3.155	332	4
11/28/2016	16	3.261	332	4
11/28/2016	17	3.261	332	4
11/28/2016	18	4.623	332	4
11/28/2016	19	4.727	332	4
11/28/2016	20	4.831	332	4
11/28/2016	21	4.934	332	4
11/28/2016	22	3.578	332	4
11/28/2016	23	3.578	332	4
11/29/2016	0	3.578	333	4
11/29/2016	1	3.578	333	4
11/29/2016	2	4.623	333	4
11/29/2016	3	4.519	333	4
11/29/2016	4	4.519	333	4
11/29/2016	5	4.623	333	4
11/29/2016	6	3.683	333	4
11/29/2016	7	3.578	333	4
11/29/2016	8	3.683	333	4
11/29/2016	9	3.893	333	4
11/29/2016	10	3.893	333	4
11/29/2016	11	4.102	333	4
11/29/2016	12	4.207	333	4
11/29/2016	13	4.311	333	4
11/29/2016	14	3.261	333	4
11/29/2016	15	3.155	333	4
11/29/2016	16	3.155	333	4
11/29/2016	17	3.155	333	4
11/29/2016	18	4.415	333	4
11/29/2016	19	4.623	333	4
11/29/2016	20	4.727	333	4
11/29/2016	21	4.831	333	4
11/29/2016	22	3.788	333	4
11/29/2016	23	3.683	333	4
11/30/2016	0	3.788	334	4
11/30/2016	1	3.788	334	4
11/30/2016	2	4.727	334	4
11/30/2016	3	4.519	334	4
11/30/2016	4	4.727	334	4
11/30/2016	5	4.727	334	4
11/30/2016	6	3.683	334	4
11/30/2016	7	3.788	334	4
11/30/2016	8	3.788	334	4
11/30/2016	9	3.998	334	4
11/30/2016	10	3.893	334	4
11/30/2016	11	4.207	334	4
11/30/2016	12	4.415	334	4
11/30/2016	13	4.415	334	4
11/30/2016	14	3.367	334	4
11/30/2016	15	3.367	334	4
11/30/2016	16	3.367	334	4
11/30/2016	17	3.261	334	4
11/30/2016	18	4.415	334	4
11/30/2016	19	4.519	334	4
11/30/2016	20	4.623	334	4
11/30/2016	21	4.623	334	4
11/30/2016	22	3.578	334	4
11/30/2016	23	3.683	334	4
12/1/2016	0	3.683	335	4
12/1/2016	1	3.683	335	4
12/1/2016	2	4.519	335	4
12/1/2016	3	4.415	335	4
12/1/2016	4	4.415	335	4
12/1/2016	5	4.623	335	4
12/1/2016	6	3.683	335	4
12/1/2016	7	3.683	335	4
12/1/2016	8	3.683	335	4
12/1/2016	9	3.998	335	4
12/1/2016	10	3.893	335	4
12/1/2016	11	4.102	335	4
12/1/2016	12	4.311	335	4
12/1/2016	13	4.207	335	4
12/1/2016	14	3.155	335	4
12/1/2016	15	3.049	335	4
12/1/2016	16	3.049	335	4
12/1/2016	17	3.049	335	4
12/1/2016	18	4.415	335	4
12/1/2016	19	4.519	335	4
12/1/2016	20	4.623	335	4
12/1/2016	21	4.623	335	4
12/1/2016	22	3.788	335	4
12/1/2016	23	3.683	335	4
12/2/2016	0	3.788	336	4
12/2/2016	1	3.788	336	4
12/2/2016	2	4.623	336	4
12/2/2016	3	4.415	336	4
12/2/2016	4	4.519	336	4
12/2/2016	5	4.623	336	4
12/2/2016	6	3.683	336	4
12/2/2016	7	3.578	336	4
12/2/2016	8	3.683	336	4
12/2/2016	9	4.102	336	4
12/2/2016	10	3.893	336	4
12/2/2016	11	4.102	336	4
12/2/2016	12	4.311	336	4
12/2/2016	13	4.311	336	4
12/2/2016	14	3.367	336	4
12/2/2016	15	3.261	336	4
12/2/2016	16	3.367	336	4
12/2/2016	17	3.261	336	4
12/2/2016	18	4.415	336	4
12/2/2016	19	4.623	336	4
12/2/2016	20	4.623	336	4
12/2/2016	21	4.727	336	4
12/2/2016	22	3.683	336	4
12/2/2016	23	3.683	336	4
12/3/2016	0	3.578	337	4
12/3/2016	1	3.683	337	4
12/3/2016	2	4.623	337	4
12/3/2016	3	4.415	337	4
12/3/2016	4	4.623	337	4
12/3/2016	5	4.727	337	4
12/3/2016	6	3.683	337	4
12/3/2016	7	3.683	337	4
12/3/2016	8	3.683	337	4
12/3/2016	9	4.102	337	4
12/3/2016	10	3.788	337	4
12/3/2016	11	4.102	337	4
12/3/2016	12	4.207	337	4
12/3/2016	13	4.207	337	4
12/3/2016	14	3.155	337	4
12/3/2016	15	3.155	337	4
12/3/2016	16	3.261	337	4
12/3/2016	17	3.155	337	4
12/3/2016	18	4.311	337	4
12/3/2016	19	4.519	337	4
12/3/2016	20	4.623	337	4
12/3/2016	21	4.727	337	4
12/3/2016	22	3.683	337	4
12/3/2016	23	3.578	337	4
12/4/2016	0	3.578	338	4
12/4/2016	1	3.578	338	4
12/4/2016	2	4.727	338	4
12/4/2016	3	4.519	338	4
12/4/2016	4	4.623	338	4
12/4/2016	5	4.831	338	4
12/4/2016	6	3.578	338	4
12/4/2016	7	3.578	338	4
12/4/2016	8	3.578	338	4
12/4/2016	9	4.102	338	4
12/4/2016	10	3.788	338	4
12/4/2016	11	4.102	338	4
12/4/2016	12	4.311	338	4
12/4/2016	13	4.311	338	4
12/4/2016	14	3.261	338	4
12/4/2016	15	3.261	338	4
12/4/2016	16	3.261	338	4
12/4/2016	17	3.155	338	4
12/4/2016	18	4.519	338	4
12/4/2016	19	4.727	338	4
12/4/2016	20	4.831	338	4
12/4/2016	21	4.831	338	4
12/4/2016	22	3.683	338	4
12/4/2016	23	3.578	338	4
12/5/2016	0	3.578	339	4
12/5/2016	1	3.578	339	4
12/5/2016	2	4.519	339	4
12/5/2016	3	4.415	339	4
12/5/2016	4	4.519	339	4
12/5/2016	5	4.623	339	4
12/5/2016	6	3.683	339	4
12/5/2016	7	3.683	339	4
12/5/2016	8	3.683	339	4
12/5/2016	9	4.207	339	4
12/5/2016	10	3.683	339	4
12/5/2016	11	3.998	339	4
12/5/2016	12	4.207	339	4
12/5/2016	13	4.207	339	4
12/5/2016	14	3.261	339	4
12/5/2016	15	3.261	339	4
12/5/2016	16	3.261	339	4
12/5/2016	17	3.155	339	4
12/5/2016	18	4.415	339	4
12/5/2016	19	4.623	339	4
12/5/2016	20	4.727	339	4
12/5/2016	21	4.727	339	4
12/5/2016	22	3.578	339	4
12/5/2016	23	3.578	339	4
12/6/2016	0	3.578	340	4
12/6/2016	1	3.683	340	4
12/6/2016	2	4.623	340	4
12/6/2016	3	4.415	340	4
12/6/2016	4	4.519	340	4
12/6/2016	5	4.623	340	4
12/6/2016	6	3.683	340	4
12/6/2016	7	3.683	340	4
12/6/2016	8	3.683	340	4
12/6/2016	9	4.311	340	4
12/6/2016	10	3.893	340	4
12/6/2016	11	4.207	340	4
12/6/2016	12	4.311	340	4
12/6/2016	13	4.415	340	4
12/6/2016	14	3.155	340	4
12/6/2016	15	3.049	340	4
12/6/2016	16	3.155	340	4
12/6/2016	17	3.155	340	4
12/6/2016	18	4.311	340	4
12/6/2016	19	4.519	340	4
12/6/2016	20	4.623	340	4
12/6/2016	21	4.623	340	4
12/6/2016	22	3.683	340	4
12/6/2016	23	3.683	340	4
12/7/2016	0	3.788	341	4
12/7/2016	1	3.788	341	4
12/7/2016	2	4.519	341	4
12/7/2016	3	4.311	341	4
12/7/2016	4	4.415	341	4
12/7/2016	5	4.415	341	4
12/7/2016	6	3.683	341	4
12/7/2016	7	3.683	341	4
12/7/2016	8	3.683	341	4
12/7/2016	9	4.311	341	4
12/7/2016	10	3.893	341	4
12/7/2016	11	4.102	341	4
12/7/2016	12	4.207	341	4
12/7/2016	13	4.311	341	4
12/7/2016	14	3.261	341	4
12/7/2016	15	3.155	341	4
12/7/2016	16	3.155	341	4
12/7/2016	17	3.155	341	4
12/7/2016	18	4.519	341	4
12/7/2016	19	4.623	341	4
12/7/2016	20	4.727	341	4
12/7/2016	21	4.727	341	4
12/7/2016	22	3.683	341	4
12/7/2016	23	3.683	341	4
12/8/2016	0	3.683	342	4
12/8/2016	1	3.788	342	4
12/8/2016	2	4.623	342	4
12/8/2016	3	4.415	342	4
12/8/2016	4	4.623	342	4
12/8/2016	5	4.727	342	4
12/8/2016	6	3.683	342	4
12/8/2016	7	3.683	342	4
12/8/2016	8	3.683	342	4
12/8/2016	9	4.311	342	4
12/8/2016	10	3.893	342	4
12/8/2016	11	4.102	342	4
12/8/2016	12	4.311	342	4
12/8/2016	13	4.311	342	4
12/8/2016	14	3.261	342	4
12/8/2016	15	3.261	342	4
12/8/2016	16	3.155	342	4
12/8/2016	17	3.155	342	4
12/8/2016	18	4.623	342	4
12/8/2016	19	4.727	342	4
12/8/2016	20	4.831	342	4
12/8/2016	21	4.934	342	4
12/8/2016	22	3.683	342	4
12/8/2016	23	3.683	342	4
12/9/2016	0	3.683	343	4
12/9/2016	1	3.788	343	4
12/9/2016	2	4.519	343	4
12/9/2016	3	4.415	343	4
12/9/2016	4	4.623	343	4
12/9/2016	5	4.519	343	4
12/9/2016	6	3.683	343	4
12/9/2016	7	3.683	343	4
12/9/2016	8	3.683	343	4
12/9/2016	9	4.311	343	4
12/9/2016	10	3.788	343	4
12/9/2016	11	3.998	343	4
12/9/2016	12	4.102	343	4
12/9/2016	13	4.207	343	4
12/9/2016	14	3.155	343	4
12/9/2016	15	3.049	343	4
12/9/2016	16	3.049	343	4
12/9/2016	17	3.049	343	4
12/9/2016	18	4.623	343	4
12/9/2016	19	4.727	343	4
12/9/2016	20	4.934	343	4
12/9/2016	21	4.934	343	4
12/9/2016	22	3.683	343	4
12/9/2016	23	3.578	343	4
12/10/2016	0	3.683	344	4
12/10/2016	1	3.683	344	4
12/10/2016	2	4.519	344	4
12/10/2016	3	4.415	344	4
12/10/2016	4	4.623	344	4
12/10/2016	5	4.727	344	4
12/10/2016	6	3.683	344	4
12/10/2016	7	3.578	344	4
12/10/2016	8	3.578	344	4
12/10/2016	9	4.311	344	4
12/10/2016	10	3.788	344	4
12/10/2016	11	4.102	344	4
12/10/2016	12	4.207	344	4
12/10/2016	13	4.311	344	4
12/10/2016	14	3.367	344	4
12/10/2016	15	3.261	344	4
12/10/2016	16	3.261	344	4
12/10/2016	17	3.261	344	4
12/10/2016	18	3.893	344	4
12/10/2016	19	3.998	344	4
12/10/2016	20	4.102	344	4
12/10/2016	21	4.207	344	4
12/10/2016	22	3.261	344	4
12/10/2016	23	3.261	344	4
12/11/2016	0	3.367	345	4
12/11/2016	1	3.472	345	4
12/11/2016	2	4.831	345	4
12/11/2016	3	4.831	345	4
12/11/2016	4	4.831	345	4
12/11/2016	5	4.934	345	4
12/11/2016	6	3.683	345	4
12/11/2016	7	3.683	345	4
12/11/2016	8	3.683	345	4
12/11/2016	9	4.311	345	4
12/11/2016	10	3.788	345	4
12/11/2016	11	3.998	345	4
12/11/2016	12	4.102	345	4
12/11/2016	13	4.207	345	4
12/11/2016	14	3.261	345	4
12/11/2016	15	3.261	345	4
12/11/2016	16	3.155	345	4
12/11/2016	17	3.155	345	4
12/11/2016	18	4.727	345	4
12/11/2016	19	4.727	345	4
12/11/2016	20	4.831	345	4
12/11/2016	21	4.934	345	4
12/11/2016	22	3.683	345	4
12/11/2016	23	3.683	345	4
12/12/2016	0	3.683	346	4
12/12/2016	1	3.683	346	4
12/12/2016	2	4.623	346	4
12/12/2016	3	4.415	346	4
12/12/2016	4	4.623	346	4
12/12/2016	5	4.623	346	4
12/12/2016	6	3.683	346	4
12/12/2016	7	3.578	346	4
12/12/2016	8	3.578	346	4
12/12/2016	9	4.311	346	4
12/12/2016	10	3.893	346	4
12/12/2016	11	4.102	346	4
12/12/2016	12	4.207	346	4
12/12/2016	13	4.207	346	4
12/12/2016	14	3.155	346	4
12/12/2016	15	3.049	346	4
12/12/2016	16	3.155	346	4
12/12/2016	17	3.155	346	4
12/12/2016	18	4.623	346	4
12/12/2016	19	4.831	346	4
12/12/2016	20	5.037	346	4
12/12/2016	21	4.934	346	4
12/12/2016	22	3.683	346	4
12/12/2016	23	3.683	346	4
12/13/2016	0	3.683	347	4
12/13/2016	1	3.788	347	4
12/13/2016	2	4.623	347	4
12/13/2016	3	4.311	347	4
12/13/2016	4	4.415	347	4
12/13/2016	5	4.519	347	4
12/13/2016	6	3.788	347	4
12/13/2016	7	3.683	347	4
12/13/2016	8	3.788	347	4
12/13/2016	9	4.519	347	4
12/13/2016	10	3.472	347	4
12/13/2016	11	4.102	347	4
12/13/2016	12	4.415	347	4
12/13/2016	13	4.311	347	4
12/13/2016	14	3.261	347	4
12/13/2016	15	3.261	347	4
12/13/2016	16	3.261	347	4
12/13/2016	17	3.155	347	4
12/13/2016	18	4.415	347	4
12/13/2016	19	4.623	347	4
12/13/2016	20	4.727	347	4
12/13/2016	21	4.727	347	4
12/13/2016	22	3.788	347	4
12/13/2016	23	3.578	347	4
12/14/2016	0	3.683	348	4
12/14/2016	1	3.683	348	4
12/14/2016	2	4.623	348	4
12/14/2016	3	4.207	348	4
12/14/2016	4	4.415	348	4
12/14/2016	5	4.519	348	4
12/14/2016	6	3.683	348	4
12/14/2016	7	3.683	348	4
12/14/2016	8	3.788	348	4
12/14/2016	9	4.415	348	4
12/14/2016	10	3.683	348	4
12/14/2016	11	3.998	348	4
12/14/2016	12	4.207	348	4
12/14/2016	13	4.311	348	4
12/14/2016	14	3.367	348	4
12/14/2016	15	3.261	348	4
12/14/2016	16	3.261	348	4
12/14/2016	17	3.261	348	4
12/14/2016	18	4.207	348	4
12/14/2016	19	4.415	348	4
12/14/2016	20	4.519	348	4
12/14/2016	21	4.623	348	4
12/14/2016	22	3.788	348	4
12/14/2016	23	3.788	348	4
12/15/2016	0	3.998	349	4
12/15/2016	1	3.998	349	4
12/15/2016	2	4.519	349	4
12/15/2016	3	4.311	349	4
12/15/2016	4	4.415	349	4
12/15/2016	5	4.415	349	4
12/15/2016	6	3.788	349	4
12/15/2016	7	3.893	349	4
12/15/2016	8	3.893	349	4
12/15/2016	9	4.519	349	4
12/15/2016	10	3.788	349	4
12/15/2016	11	3.998	349	4
12/15/2016	12	4.311	349	4
12/15/2016	13	4.207	349	4
12/15/2016	14	3.261	349	4
12/15/2016	15	3.261	349	4
12/15/2016	16	3.155	349	4
12/15/2016	17	3.155	349	4
12/15/2016	18	4.311	349	4
12/15/2016	19	4.415	349	4
12/15/2016	20	4.623	349	4
12/15/2016	21	4.623	349	4
12/15/2016	22	3.683	349	4
12/15/2016	23	3.578	349	4
12/16/2016	0	3.683	350	4
12/16/2016	1	3.788	350	4
12/16/2016	2	4.727	350	4
12/16/2016	3	4.415	350	4
12/16/2016	4	4.623	350	4
12/16/2016	5	4.623	350	4
12/16/2016	6	3.683	350	4
12/16/2016	7	3.683	350	4
12/16/2016	8	3.683	350	4
12/16/2016	9	4.311	350	4
12/16/2016	10	3.683	350	4
12/16/2016	11	3.893	350	4
12/16/2016	12	4.207	350	4
12/16/2016	13	4.102	350	4
12/16/2016	14	3.261	350	4
12/16/2016	15	3.155	350	4
12/16/2016	16	3.155	350	4
12/16/2016	17	3.155	350	4
12/16/2016	18	4.519	350	4
12/16/2016	19	4.623	350	4
12/16/2016	20	4.727	350	4
12/16/2016	21	4.831	350	4
12/16/2016	22	3.788	350	4
12/16/2016	23	3.788	350	4
12/17/2016	0	3.893	351	4
12/17/2016	1	3.998	351	4
12/17/2016	2	4.415	351	4
12/17/2016	3	4.311	351	4
12/17/2016	4	4.623	351	4
12/17/2016	5	4.415	351	4
12/17/2016	6	3.788	351	4
12/17/2016	7	3.893	351	4
12/17/2016	8	3.998	351	4
12/17/2016	9	4.519	351	4
12/17/2016	10	3.788	351	4
12/17/2016	11	3.998	351	4
12/17/2016	12	4.207	351	4
12/17/2016	13	4.207	351	4
12/17/2016	14	3.155	351	4
12/17/2016	15	3.155	351	4
12/17/2016	16	3.155	351	4
12/17/2016	17	3.155	351	4
12/17/2016	18	4.727	351	4
12/17/2016	19	4.934	351	4
12/17/2016	20	4.934	351	4
12/17/2016	21	5.037	351	4
12/17/2016	22	3.683	351	4
12/17/2016	23	3.788	351	4
12/18/2016	0	3.788	352	4
12/18/2016	1	3.788	352	4
12/18/2016	2	4.415	352	4
12/18/2016	3	4.311	352	4
12/18/2016	4	4.519	352	4
12/18/2016	5	4.623	352	4
12/18/2016	6	3.788	352	4
12/18/2016	7	3.788	352	4
12/18/2016	8	3.893	352	4
12/18/2016	9	4.311	352	4
12/18/2016	10	3.683	352	4
12/18/2016	11	3.893	352	4
12/18/2016	12	4.102	352	4
12/18/2016	13	4.102	352	4
12/18/2016	14	3.155	352	4
12/18/2016	15	3.155	352	4
12/18/2016	16	3.155	352	4
12/18/2016	17	3.155	352	4
12/18/2016	18	4.727	352	4
12/18/2016	19	4.831	352	4
12/18/2016	20	4.934	352	4
12/18/2016	21	4.934	352	4
12/18/2016	22	3.578	352	4
12/18/2016	23	3.683	352	4
12/19/2016	0	3.683	353	4
12/19/2016	1	3.683	353	4
12/19/2016	2	4.415	353	4
12/19/2016	3	4.311	353	4
12/19/2016	4	4.623	353	4
12/19/2016	5	4.727	353	4
12/19/2016	6	3.683	353	4
12/19/2016	7	3.788	353	4
12/19/2016	8	3.788	353	4
12/19/2016	9	4.311	353	4
12/19/2016	10	3.788	353	4
12/19/2016	11	4.102	353	4
12/19/2016	12	4.102	353	4
12/19/2016	13	4.311	353	4
12/19/2016	14	3.367	353	4
12/19/2016	15	3.472	353	4
12/19/2016	16	3.472	353	4
12/19/2016	17	3.472	353	4
12/19/2016	18	4.831	353	4
12/19/2016	19	4.934	353	4
12/19/2016	20	5.037	353	4
12/19/2016	21	5.244	353	4
12/19/2016	22	3.788	353	4
12/19/2016	23	3.788	353	4
12/20/2016	0	3.788	354	4
12/20/2016	1	3.893	354	4
12/20/2016	2	4.415	354	4
12/20/2016	3	4.311	354	4
12/20/2016	4	4.623	354	4
12/20/2016	5	4.623	354	4
12/20/2016	6	3.788	354	4
12/20/2016	7	3.893	354	4
12/20/2016	8	3.998	354	4
12/20/2016	9	4.415	354	4
12/20/2016	10	3.893	354	4
12/20/2016	11	4.102	354	4
12/20/2016	12	4.311	354	4
12/20/2016	13	4.311	354	4
12/20/2016	14	3.261	354	4
12/20/2016	15	3.261	354	4
12/20/2016	16	3.261	354	4
12/20/2016	17	3.261	354	4
12/20/2016	18	4.311	354	4
12/20/2016	19	4.415	354	4
12/20/2016	20	4.623	354	4
12/20/2016	21	4.727	354	4
12/20/2016	22	3.683	354	4
12/20/2016	23	3.788	354	4
12/21/2016	0	3.893	355	4
12/21/2016	1	3.998	355	4
12/21/2016	2	4.415	355	4
12/21/2016	3	4.311	355	4
12/21/2016	4	4.519	355	4
12/21/2016	5	4.415	355	4
12/21/2016	6	3.788	355	4
12/21/2016	7	3.893	355	4
12/21/2016	8	3.998	355	4
12/21/2016	9	4.311	355	4
12/21/2016	10	3.788	355	4
12/21/2016	11	4.102	355	4
12/21/2016	12	4.311	355	4
12/21/2016	13	4.415	355	4
12/21/2016	14	3.472	355	4
12/21/2016	15	3.472	355	4
12/21/2016	16	3.472	355	4
12/21/2016	17	3.367	355	4
12/21/2016	18	4.519	355	4
12/21/2016	19	4.727	355	4
12/21/2016	20	4.727	355	4
12/21/2016	21	4.831	355	4
12/21/2016	22	3.788	355	4
12/21/2016	23	3.893	355	4
12/22/2016	0	3.893	356	4
12/22/2016	1	3.893	356	4
12/22/2016	2	4.415	356	4
12/22/2016	3	4.311	356	4
12/22/2016	4	4.623	356	4
12/22/2016	5	4.727	356	4
12/22/2016	6	3.788	356	4
12/22/2016	7	3.893	356	4
12/22/2016	8	3.998	356	4
12/22/2016	9	4.415	356	4
12/22/2016	10	3.788	356	4
12/22/2016	11	3.893	356	4
12/22/2016	12	4.207	356	4
12/22/2016	13	4.311	356	4
12/22/2016	14	3.261	356	4
12/22/2016	15	3.155	356	4
12/22/2016	16	3.367	356	4
12/22/2016	17	3.261	356	4
12/22/2016	18	4.623	356	4
12/22/2016	19	4.727	356	4
12/22/2016	20	4.934	356	4
12/22/2016	21	4.934	356	4
12/22/2016	22	3.893	356	4
12/22/2016	23	3.893	356	4
12/23/2016	0	3.893	357	4
12/23/2016	1	3.998	357	4
12/23/2016	2	4.415	357	4
12/23/2016	3	4.311	357	4
12/23/2016	4	4.727	357	4
12/23/2016	5	4.831	357	4
12/23/2016	6	3.893	357	4
12/23/2016	7	3.998	357	4
12/23/2016	8	4.102	357	4
12/23/2016	9	4.311	357	4
12/23/2016	10	3.998	357	4
12/23/2016	11	4.102	357	4
12/23/2016	12	4.207	357	4
12/23/2016	13	4.311	357	4
12/23/2016	14	3.155	357	4
12/23/2016	15	3.155	357	4
12/23/2016	16	3.155	357	4
12/23/2016	17	3.049	357	4
12/23/2016	18	4.727	357	4
12/23/2016	19	5.037	357	4
12/23/2016	20	5.141	357	4
12/23/2016	21	5.244	357	4
12/23/2016	22	3.788	357	4
12/23/2016	23	3.788	357	4
12/24/2016	0	3.893	358	4
12/24/2016	1	3.893	358	4
12/24/2016	2	4.415	358	4
12/24/2016	3	4.311	358	4
12/24/2016	4	4.623	358	4
12/24/2016	5	4.623	358	4
12/24/2016	6	3.788	358	4
12/24/2016	7	3.998	358	4
12/24/2016	8	3.998	358	4
12/24/2016	9	4.311	358	4
12/24/2016	10	3.683	358	4
12/24/2016	11	3.998	358	4
12/24/2016	12	4.207	358	4
12/24/2016	13	4.102	358	4
12/24/2016	14	3.155	358	4
12/24/2016	15	3.261	358	4
12/24/2016	16	3.261	358	4
12/24/2016	17	3.261	358	4
12/24/2016	18	4.519	358	4
12/24/2016	19	4.831	358	4
12/24/2016	20	4.934	358	4
12/24/2016	21	4.934	358	4
12/24/2016	22	3.788	358	4
12/24/2016	23	3.788	358	4
12/25/2016	0	3.893	359	4
12/25/2016	1	3.998	359	4
12/25/2016	2	4.415	359	4
12/25/2016	3	4.311	359	4
12/25/2016	4	4.623	359	4
12/25/2016	5	4.519	359	4
12/25/2016	6	3.893	359	4
12/25/2016	7	3.893	359	4
12/25/2016	8	3.893	359	4
12/25/2016	9	4.102	359	4
12/25/2016	10	3.683	359	4
12/25/2016	11	3.998	359	4
12/25/2016	12	4.207	359	4
12/25/2016	13	4.311	359	4
12/25/2016	14	3.261	359	4
12/25/2016	15	3.261	359	4
12/25/2016	16	3.261	359	4
12/25/2016	17	3.261	359	4
12/25/2016	18	4.415	359	4
12/25/2016	19	4.623	359	4
12/25/2016	20	4.727	359	4
12/25/2016	21	4.727	359	4
12/25/2016	22	3.788	359	4
12/25/2016	23	3.893	359	4
12/26/2016	0	3.893	360	4
12/26/2016	1	3.998	360	4
12/26/2016	2	4.415	360	4
12/26/2016	3	4.311	360	4
12/26/2016	4	4.519	360	4
12/26/2016	5	4.415	360	4
12/26/2016	6	3.893	360	4
12/26/2016	7	3.893	360	4
12/26/2016	8	3.998	360	4
12/26/2016	9	4.102	360	4
12/26/2016	10	3.683	360	4
12/26/2016	11	3.998	360	4
12/26/2016	12	4.207	360	4
12/26/2016	13	4.311	360	4
12/26/2016	14	3.261	360	4
12/26/2016	15	3.261	360	4
12/26/2016	16	3.261	360	4
12/26/2016	17	3.261	360	4
12/26/2016	18	4.623	360	4
12/26/2016	19	4.831	360	4
12/26/2016	20	4.934	360	4
12/26/2016	21	4.934	360	4
12/26/2016	22	3.683	360	4
12/26/2016	23	3.788	360	4
12/27/2016	0	3.683	361	4
12/27/2016	1	3.683	361	4
12/27/2016	2	4.415	361	4
12/27/2016	3	4.415	361	4
12/27/2016	4	4.519	361	4
12/27/2016	5	4.623	361	4
12/27/2016	6	3.683	361	4
12/27/2016	7	3.683	361	4
12/27/2016	8	3.578	361	4
12/27/2016	9	3.998	361	4
12/27/2016	10	3.683	361	4
12/27/2016	11	3.998	361	4
12/27/2016	12	4.102	361	4
12/27/2016	13	4.311	361	4
12/27/2016	14	3.155	361	4
12/27/2016	15	3.049	361	4
12/27/2016	16	3.155	361	4
12/27/2016	17	3.155	361	4
12/27/2016	18	4.519	361	4
12/27/2016	19	4.831	361	4
12/27/2016	20	5.037	361	4
12/27/2016	21	5.037	361	4
12/27/2016	22	3.683	361	4
12/27/2016	23	3.683	361	4
12/28/2016	0	3.788	362	4
12/28/2016	1	3.788	362	4
12/28/2016	2	4.623	362	4
12/28/2016	3	4.415	362	4
12/28/2016	4	4.415	362	4
12/28/2016	5	4.519	362	4
12/28/2016	6	3.893	362	4
12/28/2016	7	3.893	362	4
12/28/2016	8	3.893	362	4
12/28/2016	9	4.102	362	4
12/28/2016	10	3.683	362	4
12/28/2016	11	3.998	362	4
12/28/2016	12	4.207	362	4
12/28/2016	13	4.311	362	4
12/28/2016	14	3.367	362	4
12/28/2016	15	3.367	362	4
12/28/2016	16	3.367	362	4
12/28/2016	17	3.367	362	4
12/28/2016	18	4.415	362	4
12/28/2016	19	4.727	362	4
12/28/2016	20	4.831	362	4
12/28/2016	21	4.934	362	4
12/28/2016	22	3.893	362	4
12/28/2016	23	3.893	362	4
12/29/2016	0	3.893	363	4
12/29/2016	1	3.998	363	4
12/29/2016	2	4.519	363	4
12/29/2016	3	4.207	363	4
12/29/2016	4	4.519	363	4
12/29/2016	5	4.519	363	4
12/29/2016	6	3.788	363	4
12/29/2016	7	3.893	363	4
12/29/2016	8	3.998	363	4
12/29/2016	9	4.207	363	4
12/29/2016	10	3.683	363	4
12/29/2016	11	4.102	363	4
12/29/2016	12	3.788	363	4
12/29/2016	13	3.998	363	4
12/29/2016	14	3.367	363	4
12/29/2016	15	3.155	363	4
12/29/2016	16	3.261	363	4
12/29/2016	17	3.578	363	4
12/29/2016	18	4.102	363	4
12/29/2016	19	4.519	363	4
12/29/2016	20	4.623	363	4
12/29/2016	21	4.623	363	4
12/29/2016	22	3.893	363	4
12/29/2016	23	4.102	363	4
12/30/2016	0	4.102	364	4
12/30/2016	1	4.207	364	4
12/30/2016	2	4.519	364	4
12/30/2016	3	4.207	364	4
12/30/2016	4	4.311	364	4
12/30/2016	5	4.519	364	4
12/30/2016	6	3.893	364	4
12/30/2016	7	3.998	364	4
12/30/2016	8	4.102	364	4
12/30/2016	9	4.207	364	4
12/30/2016	10	3.683	364	4
12/30/2016	11	3.893	364	4
12/30/2016	12	4.102	364	4
12/30/2016	13	4.102	364	4
12/30/2016	14	3.155	364	4
12/30/2016	15	3.261	364	4
12/30/2016	16	3.261	364	4
12/30/2016	17	3.367	364	4
12/30/2016	18	4.311	364	4
12/30/2016	19	4.727	364	4
12/30/2016	20	4.831	364	4
12/30/2016	21	4.934	364	4
12/30/2016	22	3.998	364	4
12/30/2016	23	3.998	364	4
12/31/2016	0	3.998	365	4
12/31/2016	1	4.102	365	4
12/31/2016	2	4.519	365	4
12/31/2016	3	4.415	365	4
12/31/2016	4	4.623	365	4
12/31/2016	5	4.727	365	4
12/31/2016	6	3.998	365	4
12/31/2016	7	4.102	365	4
12/31/2016	8	4.102	365	4
12/31/2016	9	4.207	365	4
12/31/2016	10	3.683	365	4
12/31/2016	11	3.893	365	4
12/31/2016	12	4.102	365	4
12/31/2016	13	4.207	365	4
12/31/2016	14	3.472	365	4
12/31/2016	15	3.472	365	4
12/31/2016	16	3.578	365	4
12/31/2016	17	3.578	365	4
12/31/2016	18	4.415	365	4
12/31/2016	19	4.831	365	4
12/31/2016	20	5.037	365	4
12/31/2016	21	5.037	365	4
12/31/2016	22	3.998	365	4
12/31/2016	23	4.102	365	4
1/1/2017	0	4.207	1	4
1/1/2017	1	4.311	1	4
1/1/2017	2	4.519	1	4
1/1/2017	3	4.415	1	4
1/1/2017	4	4.415	1	4
1/1/2017	5	4.519	1	4
1/1/2017	6	3.998	1	4
1/1/2017	7	3.998	1	4
1/1/2017	8	4.102	1	4
1/1/2017	9	4.207	1	4
1/1/2017	10	3.578	1	4
1/1/2017	11	3.893	1	4
1/1/2017	12	4.207	1	4
1/1/2017	13	4.207	1	4
1/1/2017	14	3.261	1	4
1/1/2017	15	3.261	1	4
1/1/2017	16	3.261	1	4
1/1/2017	17	3.261	1	4
1/1/2017	18	4.207	1	4
1/1/2017	19	4.623	1	4
1/1/2017	20	4.831	1	4
1/1/2017	21	4.831	1	4
1/1/2017	22	3.998	1	4
1/1/2017	23	3.998	1	4
1/2/2017	0	3.998	2	4
1/2/2017	1	3.998	2	4
1/2/2017	2	4.207	2	4
1/2/2017	3	4.311	2	4
1/2/2017	4	4.519	2	4
1/2/2017	5	4.727	2	4
1/2/2017	6	3.998	2	4
1/2/2017	7	3.998	2	4
1/2/2017	8	3.998	2	4
1/2/2017	9	4.102	2	4
1/2/2017	10	3.578	2	4
1/2/2017	11	3.893	2	4
1/2/2017	12	4.311	2	4
1/2/2017	13	4.311	2	4
1/2/2017	14	3.367	2	4
1/2/2017	15	3.367	2	4
1/2/2017	16	3.261	2	4
1/2/2017	17	3.367	2	4
1/2/2017	18	4.519	2	4
1/2/2017	19	4.934	2	4
1/2/2017	20	5.141	2	4
1/2/2017	21	5.244	2	4
1/2/2017	22	4.102	2	4
1/2/2017	23	3.998	2	4
1/3/2017	0	4.102	3	4
1/3/2017	1	4.207	3	4
1/3/2017	2	4.207	3	4
1/3/2017	3	4.102	3	4
1/3/2017	4	4.311	3	4
1/3/2017	5	4.311	3	4
1/3/2017	6	3.998	3	4
1/3/2017	7	4.102	3	4
1/3/2017	8	4.102	3	4
1/3/2017	9	4.207	3	4
1/3/2017	10	3.578	3	4
1/3/2017	11	3.893	3	4
1/3/2017	12	4.102	3	4
1/3/2017	13	4.207	3	4
1/3/2017	14	3.367	3	4
1/3/2017	15	3.367	3	4
1/3/2017	16	3.367	3	4
1/3/2017	17	3.367	3	4
1/3/2017	18	4.207	3	4
1/3/2017	19	4.831	3	4
1/3/2017	20	4.934	3	4
1/3/2017	21	4.934	3	4
1/3/2017	22	3.998	3	4
1/3/2017	23	3.998	3	4
1/4/2017	0	4.102	4	4
1/4/2017	1	4.102	4	4
1/4/2017	2	4.207	4	4
1/4/2017	3	4.207	4	4
1/4/2017	4	4.519	4	4
1/4/2017	5	4.623	4	4
1/4/2017	6	3.998	4	4
1/4/2017	7	3.998	4	4
1/4/2017	8	3.998	4	4
1/4/2017	9	4.207	4	4
1/4/2017	10	3.578	4	4
1/4/2017	11	3.998	4	4
1/4/2017	12	4.207	4	4
1/4/2017	13	4.207	4	4
1/4/2017	14	3.261	4	4
1/4/2017	15	3.261	4	4
1/4/2017	16	3.261	4	4
1/4/2017	17	3.261	4	4
1/4/2017	18	4.102	4	4
1/4/2017	19	4.831	4	4
1/4/2017	20	5.037	4	4
1/4/2017	21	5.037	4	4
1/4/2017	22	3.893	4	4
1/4/2017	23	3.893	4	4
1/5/2017	0	3.998	5	4
1/5/2017	1	3.998	5	4
1/5/2017	2	4.207	5	4
1/5/2017	3	4.207	5	4
1/5/2017	4	4.519	5	4
1/5/2017	5	4.519	5	4
1/5/2017	6	3.998	5	4
1/5/2017	7	4.102	5	4
1/5/2017	8	4.102	5	4
1/5/2017	9	4.311	5	4
1/5/2017	10	3.578	5	4
1/5/2017	11	3.893	5	4
1/5/2017	12	3.998	5	4
1/5/2017	13	4.102	5	4
1/5/2017	14	3.367	5	4
1/5/2017	15	3.367	5	4
1/5/2017	16	3.367	5	4
1/5/2017	17	3.367	5	4
1/5/2017	18	3.893	5	4
1/5/2017	19	4.519	5	4
1/5/2017	20	4.623	5	4
1/5/2017	21	4.727	5	4
1/5/2017	22	4.102	5	4
1/5/2017	23	4.207	5	4
1/6/2017	0	4.207	6	4
1/6/2017	1	4.311	6	4
1/6/2017	2	4.311	6	4
1/6/2017	3	4.207	6	4
1/6/2017	4	4.415	6	4
1/6/2017	5	4.415	6	4
1/6/2017	6	4.102	6	4
1/6/2017	7	4.207	6	4
1/6/2017	8	4.311	6	4
1/6/2017	9	4.415	6	4
1/6/2017	10	3.683	6	4
1/6/2017	11	3.893	6	4
1/6/2017	12	3.893	6	4
1/6/2017	13	4.311	6	4
1/6/2017	14	3.472	6	4
1/6/2017	15	3.578	6	4
1/6/2017	16	3.578	6	4
1/6/2017	17	3.578	6	4
1/6/2017	18	3.893	6	4
1/6/2017	19	4.415	6	4
1/6/2017	20	4.415	6	4
1/6/2017	21	4.519	6	4
1/6/2017	22	4.102	6	4
1/6/2017	23	3.998	6	4
1/7/2017	0	4.102	7	4
1/7/2017	1	4.102	7	4
1/7/2017	2	4.207	7	4
1/7/2017	3	4.311	7	4
1/7/2017	4	4.415	7	4
1/7/2017	5	4.415	7	4
1/7/2017	6	3.998	7	4
1/7/2017	7	3.998	7	4
1/7/2017	8	3.998	7	4
1/7/2017	9	4.207	7	4
1/7/2017	10	3.788	7	4
1/7/2017	11	3.893	7	4
1/7/2017	12	3.998	7	4
1/7/2017	13	4.207	7	4
1/7/2017	14	3.367	7	4
1/7/2017	15	3.261	7	4
1/7/2017	16	3.261	7	4
1/7/2017	17	3.261	7	4
1/7/2017	18	3.998	7	4
1/7/2017	19	4.623	7	4
1/7/2017	20	4.311	7	4
1/7/2017	21	4.207	7	4
1/7/2017	22	3.788	7	4
1/7/2017	23	3.893	7	4
1/8/2017	0	3.893	8	4
1/8/2017	1	3.998	8	4
1/8/2017	2	4.311	8	4
1/8/2017	3	4.207	8	4
1/8/2017	4	4.415	8	4
1/8/2017	5	4.415	8	4
1/8/2017	6	3.788	8	4
1/8/2017	7	3.893	8	4
1/8/2017	8	3.998	8	4
1/8/2017	9	4.102	8	4
1/8/2017	10	3.788	8	4
1/8/2017	11	3.998	8	4
1/8/2017	12	4.102	8	4
1/8/2017	13	4.102	8	4
1/8/2017	14	3.261	8	4
1/8/2017	15	3.367	8	4
1/8/2017	16	3.472	8	4
1/8/2017	17	3.472	8	4
1/8/2017	18	3.998	8	4
1/8/2017	19	4.623	8	4
1/8/2017	20	4.727	8	4
1/8/2017	21	4.727	8	4
1/8/2017	22	3.788	8	4
1/8/2017	23	3.788	8	4
1/9/2017	0	3.788	9	4
1/9/2017	1	3.893	9	4
1/9/2017	2	4.415	9	4
1/9/2017	3	4.102	9	4
1/9/2017	4	4.207	9	4
1/9/2017	5	4.311	9	4
1/9/2017	6	3.683	9	4
1/9/2017	7	3.893	9	4
1/9/2017	8	3.998	9	4
1/9/2017	9	4.207	9	4
1/9/2017	10	3.578	9	4
1/9/2017	11	3.788	9	4
1/9/2017	12	3.788	9	4
1/9/2017	13	3.893	9	4
1/9/2017	14	3.261	9	4
1/9/2017	15	3.261	9	4
1/9/2017	16	3.049	9	4
1/9/2017	17	3.472	9	4
1/9/2017	18	3.788	9	4
1/9/2017	19	4.727	9	4
1/9/2017	20	4.727	9	4
1/9/2017	21	4.831	9	4
1/9/2017	22	3.998	9	4
1/9/2017	23	3.893	9	4
1/10/2017	0	3.998	10	4
1/10/2017	1	4.102	10	4
1/10/2017	2	4.623	10	4
1/10/2017	3	4.519	10	4
1/10/2017	4	4.623	10	4
1/10/2017	5	4.623	10	4
1/10/2017	6	3.893	10	4
1/10/2017	7	3.998	10	4
1/10/2017	8	3.998	10	4
1/10/2017	9	4.207	10	4
1/10/2017	10	3.788	10	4
1/10/2017	11	4.102	10	4
1/10/2017	12	4.207	10	4
1/10/2017	13	4.207	10	4
1/10/2017	14	3.367	10	4
1/10/2017	15	3.367	10	4
1/10/2017	16	3.472	10	4
1/10/2017	17	3.472	10	4
1/10/2017	18	3.788	10	4
1/10/2017	19	4.623	10	4
1/10/2017	20	5.037	10	4
1/10/2017	21	5.141	10	4
1/10/2017	22	3.893	10	4
1/10/2017	23	3.893	10	4
1/11/2017	0	3.893	11	4
1/11/2017	1	3.998	11	4
1/11/2017	2	4.311	11	4
1/11/2017	3	4.207	11	4
1/11/2017	4	4.311	11	4
1/11/2017	5	4.519	11	4
1/11/2017	6	3.893	11	4
1/11/2017	7	3.893	11	4
1/11/2017	8	3.998	11	4
1/11/2017	9	4.207	11	4
1/11/2017	10	3.683	11	4
1/11/2017	11	3.893	11	4
1/11/2017	12	3.998	11	4
1/11/2017	13	3.998	11	4
1/11/2017	14	3.155	11	4
1/11/2017	15	3.049	11	4
1/11/2017	16	3.155	11	4
1/11/2017	17	3.155	11	4
1/11/2017	18	3.893	11	4
1/11/2017	19	5.037	11	4
1/11/2017	20	5.244	11	4
1/11/2017	21	5.45	11	4
1/11/2017	22	3.998	11	4
1/11/2017	23	3.998	11	4
1/12/2017	0	3.998	12	4
1/12/2017	1	3.998	12	4
1/12/2017	2	4.207	12	4
1/12/2017	3	4.102	12	4
1/12/2017	4	4.207	12	4
1/12/2017	5	4.415	12	4
1/12/2017	6	3.893	12	4
1/12/2017	7	3.893	12	4
1/12/2017	8	3.893	12	4
1/12/2017	9	4.102	12	4
1/12/2017	10	3.683	12	4
1/12/2017	11	3.998	12	4
1/12/2017	12	4.207	12	4
1/12/2017	13	3.998	12	4
1/12/2017	14	3.261	12	4
1/12/2017	15	3.472	12	4
1/12/2017	16	3.472	12	4
1/12/2017	17	3.472	12	4
1/12/2017	18	3.683	12	4
1/12/2017	19	4.623	12	4
1/12/2017	20	4.727	12	4
1/12/2017	21	4.831	12	4
1/12/2017	22	3.893	12	4
1/12/2017	23	3.788	12	4
1/13/2017	0	3.893	13	4
1/13/2017	1	3.893	13	4
1/13/2017	2	4.415	13	4
1/13/2017	3	4.207	13	4
1/13/2017	4	4.311	13	4
1/13/2017	5	4.415	13	4
1/13/2017	6	3.893	13	4
1/13/2017	7	3.998	13	4
1/13/2017	8	3.998	13	4
1/13/2017	9	4.311	13	4
1/13/2017	10	3.683	13	4
1/13/2017	11	3.893	13	4
1/13/2017	12	4.102	13	4
1/13/2017	13	4.102	13	4
1/13/2017	14	3.261	13	4
1/13/2017	15	3.261	13	4
1/13/2017	16	3.155	13	4
1/13/2017	17	3.155	13	4
1/13/2017	18	3.683	13	4
1/13/2017	19	4.934	13	4
1/13/2017	20	5.244	13	4
1/13/2017	21	5.244	13	4
1/13/2017	22	3.998	13	4
1/13/2017	23	3.998	13	4
1/14/2017	0	3.998	14	4
1/14/2017	1	4.102	14	4
1/14/2017	2	4.311	14	4
1/14/2017	3	4.207	14	4
1/14/2017	4	4.415	14	4
1/14/2017	5	4.311	14	4
1/14/2017	6	3.893	14	4
1/14/2017	7	3.893	14	4
1/14/2017	8	3.893	14	4
1/14/2017	9	4.207	14	4
1/14/2017	10	3.683	14	4
1/14/2017	11	3.998	14	4
1/14/2017	12	4.102	14	4
1/14/2017	13	4.311	14	4
1/14/2017	14	3.261	14	4
1/14/2017	15	3.472	14	4
1/14/2017	16	3.472	14	4
1/14/2017	17	3.472	14	4
1/14/2017	18	3.998	14	4
1/14/2017	19	4.934	14	4
1/14/2017	20	5.037	14	4
1/14/2017	21	5.141	14	4
1/14/2017	22	3.788	14	4
1/14/2017	23	3.788	14	4
1/15/2017	0	3.893	15	4
1/15/2017	1	3.998	15	4
1/15/2017	2	4.415	15	4
1/15/2017	3	4.311	15	4
1/15/2017	4	4.311	15	4
1/15/2017	5	4.311	15	4
1/15/2017	6	3.893	15	4
1/15/2017	7	3.998	15	4
1/15/2017	8	3.998	15	4
1/15/2017	9	4.311	15	4
1/15/2017	10	3.683	15	4
1/15/2017	11	3.998	15	4
1/15/2017	12	4.102	15	4
1/15/2017	13	4.102	15	4
1/15/2017	14	3.155	15	4
1/15/2017	15	3.261	15	4
1/15/2017	16	3.261	15	4
1/15/2017	17	3.367	15	4
1/15/2017	18	3.578	15	4
1/15/2017	19	5.037	15	4
1/15/2017	20	5.141	15	4
1/15/2017	21	5.141	15	4
1/15/2017	22	3.893	15	4
1/15/2017	23	3.893	15	4
1/16/2017	0	3.893	16	4
1/16/2017	1	3.998	16	4
1/16/2017	2	4.207	16	4
1/16/2017	3	4.311	16	4
1/16/2017	4	4.519	16	4
1/16/2017	5	4.415	16	4
1/16/2017	6	3.893	16	4
1/16/2017	7	3.998	16	4
1/16/2017	8	3.998	16	4
1/16/2017	9	4.311	16	4
1/16/2017	10	3.788	16	4
1/16/2017	11	4.102	16	4
1/16/2017	12	4.207	16	4
1/16/2017	13	4.311	16	4
1/16/2017	14	3.367	16	4
1/16/2017	15	3.472	16	4
1/16/2017	16	3.472	16	4
1/16/2017	17	3.472	16	4
1/16/2017	18	3.788	16	4
1/16/2017	19	5.037	16	4
1/16/2017	20	5.244	16	4
1/16/2017	21	5.037	16	4
1/16/2017	22	3.893	16	4
1/16/2017	23	3.893	16	4
1/17/2017	0	3.998	17	4
1/17/2017	1	3.998	17	4
1/17/2017	2	4.207	17	4
1/17/2017	3	4.311	17	4
1/17/2017	4	4.519	17	4
1/17/2017	5	4.623	17	4
1/17/2017	6	3.893	17	4
1/17/2017	7	3.893	17	4
1/17/2017	8	3.998	17	4
1/17/2017	9	4.519	17	4
1/17/2017	10	3.578	17	4
1/17/2017	11	3.788	17	4
1/17/2017	12	4.102	17	4
1/17/2017	13	4.207	17	4
1/17/2017	14	3.155	17	4
1/17/2017	15	3.155	17	4
1/17/2017	16	3.155	17	4
1/17/2017	17	3.155	17	4
1/17/2017	18	3.472	17	4
1/17/2017	19	5.244	17	4
1/17/2017	20	5.347	17	4
1/17/2017	21	5.347	17	4
1/17/2017	22	3.998	17	4
1/17/2017	23	3.893	17	4
1/18/2017	0	3.893	18	4
1/18/2017	1	3.998	18	4
1/18/2017	2	4.311	18	4
1/18/2017	3	4.311	18	4
1/18/2017	4	4.623	18	4
1/18/2017	5	4.519	18	4
1/18/2017	6	3.893	18	4
1/18/2017	7	3.893	18	4
1/18/2017	8	3.893	18	4
1/18/2017	9	4.207	18	4
1/18/2017	10	3.893	18	4
1/18/2017	11	4.207	18	4
1/18/2017	12	4.311	18	4
1/18/2017	13	4.415	18	4
1/18/2017	14	3.261	18	4
1/18/2017	15	3.261	18	4
1/18/2017	16	3.261	18	4
1/18/2017	17	3.367	18	4
1/18/2017	18	3.683	18	4
1/18/2017	19	4.727	18	4
1/18/2017	20	5.141	18	4
1/18/2017	21	5.141	18	4
1/18/2017	22	3.998	18	4
1/18/2017	23	3.998	18	4
1/19/2017	0	4.102	19	4
1/19/2017	1	4.102	19	4
1/19/2017	2	4.519	19	4
1/19/2017	3	4.415	19	4
1/19/2017	4	4.623	19	4
1/19/2017	5	4.727	19	4
1/19/2017	6	3.893	19	4
1/19/2017	7	3.998	19	4
1/19/2017	8	3.998	19	4
1/19/2017	9	4.623	19	4
1/19/2017	10	3.683	19	4
1/19/2017	11	3.998	19	4
1/19/2017	12	4.102	19	4
1/19/2017	13	4.102	19	4
1/19/2017	14	3.367	19	4
1/19/2017	15	3.472	19	4
1/19/2017	16	3.367	19	4
1/19/2017	17	3.683	19	4
1/19/2017	18	3.261	19	4
1/19/2017	19	4.623	19	4
1/19/2017	20	4.934	19	4
1/19/2017	21	5.037	19	4
1/19/2017	22	3.893	19	4
1/19/2017	23	3.893	19	4
1/20/2017	0	3.893	20	4
1/20/2017	1	3.893	20	4
1/20/2017	2	4.727	20	4
1/20/2017	3	4.623	20	4
1/20/2017	4	4.934	20	4
1/20/2017	5	5.347	20	4
1/20/2017	6	3.893	20	4
1/20/2017	7	3.998	20	4
1/20/2017	8	4.102	20	4
1/20/2017	9	4.831	20	4
1/20/2017	10	3.998	20	4
1/20/2017	11	4.727	20	4
1/20/2017	12	4.934	20	4
1/20/2017	13	4.311	20	4
1/20/2017	14	3.367	20	4
1/20/2017	15	3.367	20	4
1/20/2017	16	3.261	20	4
1/20/2017	17	3.261	20	4
1/20/2017	18	4.102	20	4
1/20/2017	19	5.244	20	4
1/20/2017	20	5.45	20	4
1/20/2017	21	5.552	20	4
1/20/2017	22	3.683	20	4
1/20/2017	23	3.578	20	4
1/21/2017	0	3.683	21	4
1/21/2017	1	3.788	21	4
1/21/2017	2	4.623	21	4
1/21/2017	3	4.519	21	4
1/21/2017	4	4.519	21	4
1/21/2017	5	4.623	21	4
1/21/2017	6	3.683	21	4
1/21/2017	7	3.788	21	4
1/21/2017	8	3.788	21	4
1/21/2017	9	4.519	21	4
1/21/2017	10	3.893	21	4
1/21/2017	11	3.998	21	4
1/21/2017	12	4.207	21	4
1/21/2017	13	4.311	21	4
1/21/2017	14	3.472	21	4
1/21/2017	15	3.367	21	4
1/21/2017	16	3.367	21	4
1/21/2017	17	3.367	21	4
1/21/2017	18	3.683	21	4
1/21/2017	19	4.623	21	4
1/21/2017	20	4.727	21	4
1/21/2017	21	4.831	21	4
1/21/2017	22	3.683	21	4
1/21/2017	23	3.788	21	4
1/22/2017	0	3.788	22	4
1/22/2017	1	3.788	22	4
1/22/2017	2	4.623	22	4
1/22/2017	3	4.623	22	4
1/22/2017	4	4.727	22	4
1/22/2017	5	4.934	22	4
1/22/2017	6	3.683	22	4
1/22/2017	7	3.893	22	4
1/22/2017	8	3.893	22	4
1/22/2017	9	4.519	22	4
1/22/2017	10	4.102	22	4
1/22/2017	11	4.311	22	4
1/22/2017	12	4.519	22	4
1/22/2017	13	4.623	22	4
1/22/2017	14	3.472	22	4
1/22/2017	15	3.367	22	4
1/22/2017	16	3.367	22	4
1/22/2017	17	3.367	22	4
1/22/2017	18	4.102	22	4
1/22/2017	19	4.311	22	4
1/22/2017	20	5.244	22	4
1/22/2017	21	5.244	22	4
1/22/2017	22	3.788	22	4
1/22/2017	23	3.788	22	4
1/23/2017	0	3.788	23	4
1/23/2017	1	3.788	23	4
1/23/2017	2	4.623	23	4
1/23/2017	3	4.415	23	4
1/23/2017	4	4.623	23	4
1/23/2017	5	4.727	23	4
1/23/2017	6	3.683	23	4
1/23/2017	7	3.788	23	4
1/23/2017	8	3.788	23	4
1/23/2017	9	4.623	23	4
1/23/2017	10	3.893	23	4
1/23/2017	11	4.207	23	4
1/23/2017	12	4.311	23	4
1/23/2017	13	4.415	23	4
1/23/2017	14	3.261	23	4
1/23/2017	15	3.155	23	4
1/23/2017	16	3.155	23	4
1/23/2017	17	3.155	23	4
1/23/2017	18	3.893	23	4
1/23/2017	19	4.831	23	4
1/23/2017	20	4.831	23	4
1/23/2017	21	4.934	23	4
1/23/2017	22	3.578	23	4
1/23/2017	23	3.788	23	4
1/24/2017	0	3.893	24	4
1/24/2017	1	3.893	24	4
1/24/2017	2	4.519	24	4
1/24/2017	3	4.415	24	4
1/24/2017	4	4.623	24	4
1/24/2017	5	4.623	24	4
1/24/2017	6	3.788	24	4
1/24/2017	7	3.893	24	4
1/24/2017	8	3.998	24	4
1/24/2017	9	4.519	24	4
1/24/2017	10	3.893	24	4
1/24/2017	11	4.102	24	4
1/24/2017	12	4.311	24	4
1/24/2017	13	4.207	24	4
1/24/2017	14	3.261	24	4
1/24/2017	15	3.367	24	4
1/24/2017	16	3.472	24	4
[truncated: 18,264 more rows]
